# Supplementary material for: Parallel Evolution of Polydactyly Traits in Chinese and European Chickens
Source: PLoS One. 2016 Feb 9;11(2):e0149010. doi: 10.1371/journal.pone.0149010 (PMC4747547; doi:10.1371/journal.pone.0149010)
Supplement: S1 Table — (XLSX) [file pone.0149010.s001.xlsx]

## Sheet: 16 suggestive significant SNPs
S1 Table 16 SNPs suggestive significantly associated with polydactylous Houdans
SNP	Chromosome	Position	Minor allele	Major allele	MAF	P value	Consequence	Nearest gene	Exon	Intron	Distance to transcript
rs14135731	2	8408868	C	T	0.14	3.73e-06	intergenic_variant	-	-	-	-
rs15883383	2	8417961	G	A	0.14	3.73e-06	intron_variant	RNF32	-	2/7	-
rs14135842	2	8482363	A	G	0.14	3.73e-06	intron_variant	LMBR1	-	2/16	-
rs313148297	2	8496853	A	G	0.14	3.73e-06	upstream_gene_variant	LMBR1	-	-	2555
rs314975881	2	8499525	A	C	0.14	3.73e-06	intergenic_variant	-	-	-	-
rs315664421	2	8511013	G	A	0.14	3.73e-06	upstream_gene_variant	NOM1	-	-	2762
rs313263128	2	8520834	A	G	0.14	3.73e-06	intron_variant	NOM1	-	4/10	-
rs14135202	2	7896623	C	G	0.128	9.16e-06	intergenic_variant	-	-	-	-
rs312859000	2	7947160	T	C	0.128	9.16e-06	intergenic_variant	-	-	-	-
rs318096642	2	110733935	A	T	0.295	9.8e-06	intron_variant	TMEM68	-	1/5	-
rs312654624	2	6927104	T	A	0.107	1.03e-05	intergenic_variant	-	-	-	-
rs15878675	2	6918026	C	T	0.11	1.08e-05	intergenic_variant	-	-	-	-
rs14134019	2	6947281	A	T	0.11	1.08e-05	intergenic_variant	-	-	-	-
rs316718383	2	7136293	C	T	0.11	1.08e-05	intergenic_variant	-	-	-	-
rs15059149	2	6937464	C	T	0.1	1.18e-05	intergenic_variant	-	-	-	-
rs15883629	2	8470808	A	C	0.145	1.48e-05	intron_variant	LMBR1	-	5/16	-
